# Supplementary material for: WRN and WRNIP1 ATPases impose high fidelity on translesion synthesis by Y-family DNA polymerases
Source: eLife. 2025 Sep 3;14:RP106934. doi: 10.7554/eLife.106934 (PMC12408069; doi:10.7554/eLife.106934)
Supplement: Figure 1—source data 1. [file elife-106934-fig1-data1.zip]

Archive with 2 entries (2 files):
- Figure 1 Source Data/Figure1 source data 2.xlsx
- Figure 1 Source Data/Figure1 source data1 TIF files.zip
